# Supplementary material for: Identification of potential new COVID-19 treatments via RWD-driven drug repurposing
Source: Sci Rep. 2023 Sep 4;13:14586. doi: 10.1038/s41598-023-40033-8 (PMC10477169; doi:10.1038/s41598-023-40033-8)
Supplement: Supplementary file 8 — Supplementary Table S1. [file 41598_2023_40033_MOESM8_ESM.xlsx]

## Sheet: sheet1
Drug Class	Drug Repurposing Rationale	Drug Indication	Drug	Category	Statistical Significance	Statistical Power	p value	ERG Risk Score	Odds Reduction Rate	%	Patients
Any	Control	Any	*Control: Non-Vaccinated	COVID-19 exposure/contact				1.7912		1	2935415
				Covid-19 Infection				1.7912	0	0.067	196847
				Deceased				1.7912	0	0.0038	11319
				Hospitalized				1.7912	0	0.0219	64395
				ICU				1.7912	0	0.0114	33679
				Pneumonia due to COVID-19				1.7912	0	0.0153	45055
Vaccine	Gold Standard	Vaccination against Covid-19	*Ref: COVID-19 Vaccines	COVID-19 exposure/contact				1.4935		1	189692
				Covid-19 Infection	1	100.00%	< 0.0001	1.4935	0.6465	0.0237	4497
				Deceased	1	100.00%	< 0.0001	1.4935	0.9883	0	9
				Hospitalized	1	100.00%	< 0.0001	1.4935	0.884	0.0025	483
				ICU	1	100.00%	< 0.0001	1.4935	0.9003	0.0011	217
				Pneumonia due to COVID-19	1	100.00%	< 0.0001	1.4935	0.9093	0.0013	265
ACE inhibitor	SARS-CoV-2 associated target - ACE	High blood pressure, heart failure, diabetic kidney disease	Ramipril	COVID-19 exposure/contact				2.3593		1	7975
				Covid-19 Infection				2.3593	-0.0096	0.0677	540
				Deceased	1	99.81%	0.0013	2.3593	0.4393	0.0021	18
				Hospitalized				2.3593	-0.1812	0.0259	207
				ICU				2.3593	-0.2154	0.0139	112
				Pneumonia due to COVID-19				2.3593	-0.1921	0.0182	146
ALDH inhibitor	Potential SARS-CoV-2 papain-like protease inhibitor	Alcohol use disorder	Disulfiram	COVID-19 exposure/contact				4.4491		1	577
				Covid-19 Infection	0.5	96.57%	0.0324	4.4491	0.2569	0.0498	29
				Deceased	1	100.00%	< 0.0001	4.4491	1	0	0
				Hospitalized	0			4.4491	0.2346	0.0167	10
				ICU	0			4.4491	0.5431	0.0052	4
				Pneumonia due to COVID-19	0.5	95.56%	0.0417	4.4491	0.4362	0.0086	5
Analgesics and antipyretics	Manage COVID-19 symptom	Treat fever and mild to moderate pain	Tylenol	COVID-19 exposure/contact				2.8836		1	313407
				Covid-19 Infection	1	100.00%	< 0.0001	2.8836	0.0949	0.0606	19021
				Deceased	1	100.00%	< 0.0001	2.8836	0.2533	0.0028	903
				Hospitalized				2.8836	-0.1281	0.0247	7757
				ICU				2.8836	-0.0533	0.012	3788
				Pneumonia due to COVID-19				2.8836	-0.0315	0.0158	4963
Angiotensin II receptor antagonist	Pharmacology network predicted - anti-HBV reported	High blood pressure, heart failure, diabetic kidney disease	Irbesartan	COVID-19 exposure/contact				2.3666		1	12631
				Covid-19 Infection	0			2.3666	0.013	0.0661	836
				Deceased	1	99.99%	< 0.0001	2.3666	0.4478	0.0021	27
				Hospitalized				2.3666	-0.1402	0.025	316
				ICU				2.3666	-0.1345	0.013	165
				Pneumonia due to COVID-19				2.3666	-0.2164	0.0186	236
Anti-histamine, anti-inflammatory, mast cell stabilizer	Potential SARS-CoV-2 3CL protease inhibitor; Anti-inflammatory	Allergic rhinitis	Azelastine	COVID-19 exposure/contact				2.3621		1	20416
				Covid-19 Infection				2.3621	-0.2397	0.0831	1698
				Deceased	1	100.00%	< 0.0001	2.3621	0.5054	0.0019	39
				Hospitalized				2.3621	0.0096	0.0217	444
				ICU				2.3621	0.0034	0.0114	234
				Pneumonia due to COVID-19				2.3621	-0.148	0.0176	360
Anti-inflammatory	Pharmacology network predicted - anti-EBV reported	Inflammatory bowel disease	Mesalazine	COVID-19 exposure/contact				3.8066		1	6139
				Covid-19 Infection	1	99.78%	0.0018	3.8066	0.1312	0.0582	358
				Deceased	1	100.00%	< 0.0001	3.8066	0.6581	0.0013	9
				Hospitalized	1	100.00%	< 0.0001	3.8066	0.3705	0.0138	85
				ICU	1	100.00%	< 0.0001	3.8066	0.419	0.0066	41
				Pneumonia due to COVID-19	1	100.00%	< 0.0001	3.8066	0.43	0.0087	54
Antibiotics	Potential SARS-CoV-2 3CL protease inhibitor	Infections	Penicillin	COVID-19 exposure/contact				2.0565		1	7168
				Covid-19 Infection	0.5	98.52%	0.012	2.0565	0.0965	0.0605	435
				Deceased	1	99.92%	0.0006	2.0565	0.4675	0.002	15
				Hospitalized	1	98.70%	0.0104	2.0565	0.1808	0.0179	129
				ICU	0			2.0565	0.164	0.0095	69
				Pneumonia due to COVID-19	0.5	99.92%	0.0006	2.0565	0.2752	0.0111	80
	Potential SARS-CoV-2 3CL protease inhibitor, Antibiotics with broad spectrum of viral activity	Infections	Minocycline	COVID-19 exposure/contact				2.5603		1	5946
				Covid-19 Infection	0			2.5603	0.0623	0.0628	374
				Deceased	0			2.5603	0.2803	0.0027	17
				Hospitalized	0.5			2.5603	0.1528	0.0185	111
				ICU	0			2.5603	0.1086	0.0102	61
				Pneumonia due to COVID-19	0.5	97.37%	0.0219	2.5603	0.2029	0.0122	73
			Tetracycline	COVID-19 exposure/contact				3.0685		1	1194
				Covid-19 Infection	0			3.0685	0.1644	0.056	67
				Deceased	0			3.0685	0.2608	0.0028	4
				Hospitalized	0			3.0685	0.0909	0.0199	24
				ICU	0			3.0685	0.1878	0.0093	12
				Pneumonia due to COVID-19	0			3.0685	0.1704	0.0127	16
Antiviral	Active against a broad range of both RNA and DNA viruses, including influenza A, hepatitis B and C, and coronaviruses	Viral and Parasitic (Helminthic, protozoal) infections	Nitazoxanide	COVID-19 exposure/contact				4.0915		1	167
				Covid-19 Infection				4.0915	-0.2113	0.0812	14
				Deceased	1	100.00%	< 0.0001	4.0915	1	0	0
				Hospitalized	0			4.0915	0.3501	0.0142	3
				ICU	0			4.0915	0.4433	0.0063	2
				Pneumonia due to COVID-19	0			4.0915	0.4303	0.0087	2
	Potential SARS-CoV-2 RNA polymerase inhibitor	HBV / HIV-AIDS	Tenofovir	COVID-19 exposure/contact				2.8715		1	4211
				Covid-19 Infection	0			2.8715	0.0387	0.0644	272
				Deceased	1	100.00%	< 0.0001	2.8715	0.8501	0.0005	3
				Hospitalized	1	100.00%	< 0.0001	2.8715	0.6606	0.0074	32
				ICU	1	100.00%	< 0.0001	2.8715	0.7295	0.0031	14
				Pneumonia due to COVID-19	1	100.00%	< 0.0001	2.8715	0.7337	0.004	18
			Tenofovir/Emtricitabine	COVID-19 exposure/contact				2.6077		1	3583
				Covid-19 Infection	0			2.6077	0.0149	0.066	237
				Deceased	1	100.00%	< 0.0001	2.6077	1	0	0
				Hospitalized	1	100.00%	< 0.0001	2.6077	0.7635	0.0051	19
				ICU	1	100.00%	< 0.0001	2.6077	0.7839	0.0024	9
				Pneumonia due to COVID-19	1	100.00%	< 0.0001	2.6077	0.8764	0.0018	7
		HIV-AIDS	Emtricitabine	COVID-19 exposure/contact				3.0049		1	5316
				Covid-19 Infection				3.0049	0.0046	0.0667	355
				Deceased	1	100.00%	< 0.0001	3.0049	0.9434	0.0002	2
				Hospitalized	1	100.00%	< 0.0001	3.0049	0.6351	0.008	43
				ICU	1	100.00%	< 0.0001	3.0049	0.6621	0.0038	21
				Pneumonia due to COVID-19	1	100.00%	< 0.0001	3.0049	0.6838	0.0048	26
		HSV,Chickenpox,Shingles etc.	Aciclovir	COVID-19 exposure/contact				3.2936		1	53253
				Covid-19 Infection				3.2936	-0.0223	0.0685	3652
				Deceased	1	100.00%	< 0.0001	3.2936	0.5495	0.0017	93
				Hospitalized	1	100.00%	< 0.0001	3.2936	0.2193	0.0171	912
				ICU	1	100.00%	< 0.0001	3.2936	0.2932	0.0081	432
				Pneumonia due to COVID-19	1	99.82%	0.0010	3.2936	0.1237	0.0134	717
Blood sugar-lowering drug	Modulate inflammation and the immune response in COVID-19 patients	First-line medication to treat type 2 diabetes	Metformin	COVID-19 exposure/contact				2.4012		1	174305
				Covid-19 Infection				2.4012	-0.2322	0.0826	14404
				Deceased	1	99.95%	0.0001	2.4012	0.1351	0.0033	582
				Hospitalized				2.4012	-0.6006	0.0351	6121
				ICU				2.4012	-0.6068	0.0184	3214
				Pneumonia due to COVID-19				2.4012	-0.697	0.026	4541
Female sex hormone	Immunomodulatory / anti-inflammatory; Risk of severe COVID-19 outcomes significantly lower in women than men worldwide	Hormone/replacement therapy	E2 P4 Combo	COVID-19 exposure/contact				2.1849		1	4893
				Covid-19 Infection	0			2.1849	0.0723	0.0622	305
				Deceased	1	100.00%	< 0.0001	2.1849	0.9569	0.0001	1
				Hospitalized	1	100.00%	< 0.0001	2.1849	0.6513	0.0076	38
				ICU	1	100.00%	< 0.0001	2.1849	0.7273	0.0031	16
				Pneumonia due to COVID-19	1	100.00%	< 0.0001	2.1849	0.5743	0.0065	32
			Progesterone (P4)	COVID-19 exposure/contact				2.1741		1	16494
				Covid-19 Infection				2.1741	-0.0647	0.0713	1178
				Deceased	1	100.00%	< 0.0001	2.1741	0.8329	0.0006	11
				Hospitalized	1	100.00%	< 0.0001	2.1741	0.4715	0.0115	192
				ICU	1	100.00%	< 0.0001	2.1741	0.639	0.0041	69
				Pneumonia due to COVID-19	1	100.00%	< 0.0001	2.1741	0.4576	0.0083	138
	Pharmacology network predicted - anti-HIV reported	Hormone replacement therapy	Equilin	COVID-19 exposure/contact				2.368		1	4732
				Covid-19 Infection	0			2.368	0.0695	0.0623	296
				Deceased	1	98.23%	0.0145	2.368	0.4681	0.002	10
				Hospitalized	0			2.368	0.1341	0.0189	90
				ICU	1	99.14%	0.0070	2.368	0.3093	0.0079	38
				Pneumonia due to COVID-19	1	95.66%	0.0372	2.368	0.1975	0.0123	59
	Potential SARS-CoV-2 entry inhibitor by altering expression of ACE2 receptors; Immunomodulatory / anti-inflammatory; Risk of severe COVID-19 outcomes significantly lower in women than men worldwide	Hormone/replacement therapy	Estradiol (E2)	COVID-19 exposure/contact				2.3311		1	28860
				Covid-19 Infection	1	99.81%	0.0011	2.3311	0.0653	0.0626	1809
				Deceased	1	100.00%	< 0.0001	2.3311	0.7611	0.0009	27
				Hospitalized	1	100.00%	< 0.0001	2.3311	0.3945	0.0132	384
				ICU	1	100.00%	< 0.0001	2.3311	0.5413	0.0052	152
				Pneumonia due to COVID-19	1	100.00%	< 0.0001	2.3311	0.2776	0.011	320
Natural Hormone	COVID-19 associated target - TNF	Asthma, anaphylaxis, cardiac arrest, superficial bleeding	Epinephrine	COVID-19 exposure/contact				2.1156		1	9981
				Covid-19 Infection	1	99.53%	0.0035	2.1156	0.0963	0.0605	605
				Deceased	1	100.00%	< 0.0001	2.1156	0.8252	0.0006	7
				Hospitalized	1	100.00%	< 0.0001	2.1156	0.2605	0.0162	162
				ICU	1	100.00%	< 0.0001	2.1156	0.3979	0.0069	69
				Pneumonia due to COVID-19	1	99.98%	0.0001	2.1156	0.2622	0.0113	114
Nonsteroidal anti-inflammatory drug (NSAID)	Ibuprofen may suppress the production of various pro-inflammatory cytokines that are implicated in the cytokine storm and subsequent ARDS in COVID-19 disease; Celecoxib as potential COVID-19 3CL protease inhibitor	Reduce pain, fever, inflammation or rheumatoid arthritis	Ibuprofen / Celecoxib	COVID-19 exposure/contact				2.9399		1	1280
				Covid-19 Infection	0			2.9399	0.0646	0.0627	81
				Deceased	0.5	97.85%	0.0189	2.9399	0.7593	0.0009	2
				Hospitalized	0			2.9399	0.0274	0.0213	28
				ICU	0			2.9399	0.3098	0.0079	11
				Pneumonia due to COVID-19	0			2.9399	0.297	0.0107	14
	Anti-inflammatory drug may reduce cytokine storms caused by severe COVID-19	Manage mild to moderate pain, fever, and inflammation	Etodolac	COVID-19 exposure/contact				2.5149		1	1998
				Covid-19 Infection				2.5149	-0.1712	0.0785	157
				Deceased	1	99.60%	0.0033	2.5149	0.7271	0.001	3
				Hospitalized	0			2.5149	0.0775	0.0202	41
				ICU	0.5	97.73%	0.0201	2.5149	0.3691	0.0072	15
				Pneumonia due to COVID-19				2.5149	-0.2646	0.0194	39
		Treat pain, fever, menstrual cramps, inflammatory diseases	Naproxen	COVID-19 exposure/contact				2.115		1	29796
				Covid-19 Infection				2.115	-0.2444	0.0834	2487
				Deceased	1	100.00%	< 0.0001	2.115	0.4439	0.0021	64
				Hospitalized				2.115	-0.1297	0.0247	739
				ICU				2.115	0.0016	0.0114	342
				Pneumonia due to COVID-19				2.115	-0.2944	0.0198	593
	Aspirin deactivates platelets to reduce blood clots caused by COVID-19	Reduce pain, fever, or inflammation	Aspirin	COVID-19 exposure/contact				5.4267		1	18369
				Covid-19 Infection				5.4267	-0.2919	0.0866	1592
				Deceased	1	100.00%	< 0.0001	5.4267	0.863	0.0005	10
				Hospitalized				5.4267	-0.1933	0.0261	481
				ICU				5.4267	-0.0679	0.0122	226
				Pneumonia due to COVID-19				5.4267	-0.5231	0.0233	430
	Aspirin deactivates platelets to reduce blood clots caused by COVID-19; Celecoxib as potential SARS-CoV-2 3CL protease inhibitor	Reduce pain, fever, inflammation or rheumatoid arthritis	Aspirin / Celecoxib	COVID-19 exposure/contact				4.3964		1	1059
				Covid-19 Infection	0.5	97.87%	0.0196	4.3964	0.2149	0.0526	56
				Deceased	1	100.00%	< 0.0001	4.3964	1	0	0
				Hospitalized	1	99.76%	0.0022	4.3964	0.457	0.0119	13
				ICU	1	100.00%	< 0.0001	4.3964	0.749	0.0028	4
				Pneumonia due to COVID-19	1	99.8%	0.0017	4.3964	0.5157	0.0074	8
	Known inhibition against various coronaviruses plus machine learning screening	Rheumatoid/osteoarthritis	Meloxicam	COVID-19 exposure/contact				2.1304		1	62208
				Covid-19 Infection				2.1304	-0.0803	0.0724	4507
				Deceased	1	100.00%	< 0.0001	2.1304	0.4157	0.0022	141
				Hospitalized				2.1304	-0.0918	0.0239	1491
				ICU	0			2.1304	0.0406	0.011	685
				Pneumonia due to COVID-19				2.1304	-0.1123	0.017	1063
	Potential SARS-CoV-2 3CL protease inhibitor	Treat pain, inflammation, rheumatoid arthritis	Celecoxib	COVID-19 exposure/contact				2.649		1	29550
				Covid-19 Infection	1	100.00%	< 0.0001	2.649	0.1507	0.0569	1683
				Deceased	1	100.00%	< 0.0001	2.649	0.4994	0.0019	58
				Hospitalized	1	99.69%	0.0019	2.649	0.1068	0.0195	579
				ICU	1	100.00%	< 0.0001	2.649	0.2645	0.0084	250
				Pneumonia due to COVID-19	1	100.00%	< 0.0001	2.649	0.2179	0.012	355
	Suppress the production of various pro-inflammatory cytokines that are implicated in the cytokine storm and subsequent ARDS in COVID-19 disease.	Reduce pain, fever, or inflammation	Ibuprofen	COVID-19 exposure/contact				2.3288		1	98609
				Covid-19 Infection				2.3288	-0.0735	0.0719	7099
				Deceased	1	100.00%	< 0.0001	2.3288	0.6242	0.0014	143
				Hospitalized				2.3288	-0.0618	0.0232	2298
				ICU	1	100.00%	< 0.0001	2.3288	0.2783	0.0082	817
				Pneumonia due to COVID-19	0			2.3288	0.0418	0.0147	1451
Vasodilator, anti-inflammatory, antioxidant	Potential SARS-CoV-2 3CL protease inhibitor; Anti-inflammatory; Vasodilatory against blood clots caused by COVID-19	Erectile dysfunction, pulmonary arterial hypertension	Sildenafil	COVID-19 exposure/contact				2.9788		1	11640
				Covid-19 Infection				2.9788	-0.0808	0.0724	844
				Deceased	1	100.00%	< 0.0001	2.9788	0.5956	0.0015	19
				Hospitalized	1	100.00%	< 0.0001	2.9788	0.2629	0.0161	189
				ICU	1	100.00%	< 0.0001	2.9788	0.3186	0.0078	91
				Pneumonia due to COVID-19	0			2.9788	0.054	0.0145	170
Vitamins	Immune-boosting, potential inhibitor of SARS-CoV-2 3CL protease and spike protein cleavage	Treat anemia caused by folate deficiency	Folic Acid	COVID-19 exposure/contact				2.7771		1	779
				Covid-19 Infection				2.7771	-0.0612	0.0711	56
				Deceased	1	100.00%	< 0.0001	2.7771	1	0	0
				Hospitalized				2.7771	-0.1325	0.0248	20
				ICU	1	99.97%	0.0003	2.7771	0.6843	0.0036	3
				Pneumonia due to COVID-19	1	100.00%	< 0.0001	2.7771	0.7918	0.0031	3
	Modulate inflammation and the immune response in COVID-19 patients	Treat or prevent osteomalacia and rickets caused by vitamin D deficiency	Vitamin D	COVID-19 exposure/contact				3.3083		1	42972
				Covid-19 Infection				3.3083	-0.3224	0.0886	3811
				Deceased	1	99.97%	0.0001	3.3083	0.3086	0.0026	115
				Hospitalized				3.3083	-0.2803	0.028	1207
				ICU				3.3083	-0.2274	0.014	606
				Pneumonia due to COVID-19				3.3083	-0.4342	0.022	946
Vitamins / sugar-lowering drug combo	Modulate inflammation and the immune response in COVID-19 patients	Treat or prevent type 2 diabetes, osteomalacia and rickets	Vitamin D / Metformin	COVID-19 exposure/contact				3.3752		1	5716
				Covid-19 Infection				3.3752	-0.4644	0.0982	562
				Deceased	1	99.22%	0.0061	3.3752	0.4891	0.0019	12
				Hospitalized				3.3752	-0.4942	0.0327	188
				ICU				3.3752	-0.3963	0.016	92
				Pneumonia due to COVID-19				3.3752	-0.9338	0.0296	170
histamine H2 receptor antagonist	Inhibit viral replication via inhibiting non-structural proteins	Inhibit stomach acid production	Tagamet	COVID-19 exposure/contact				3.2315		1	1334
				Covid-19 Infection				3.2315	-0.1984	0.0803	108
				Deceased	1	100.00%	< 0.0001	3.2315	0.8957	0.0004	1
				Hospitalized				3.2315	-0.1834	0.0259	35
				ICU				3.2315	-0.1526	0.0132	18
				Pneumonia due to COVID-19				3.2315	-0.0749	0.0164	23
mast cell stabilizer	Potential SARS-CoV-2 3CL protease inhibitor	Asthma	Cromolyn	COVID-19 exposure/contact				3.8938		1	548
				Covid-19 Infection	0			3.8938	0.1844	0.0546	30
				Deceased	0			3.8938	0.585	0.0016	1
				Hospitalized	0.5	97.00%	0.0281	3.8938	0.4407	0.0122	7
				ICU	0			3.8938	0.4733	0.006	4
				Pneumonia due to COVID-19				3.8938	-0.0568	0.0162	9
4-aminoquinoline	Anti-inflammatory	Malaria, rheumatoid arthritis etc.	Hydroxychloro-quine	COVID-19 exposure/contact				3.4		1	17278
				Covid-19 Infection				3.4	-1.21	0.1479	2555
				Deceased	0			3.4	0.07	0.0036	62
				Hospitalized				3.4	-0.29	0.0314	542
				ICU				3.4	-0.24	0.0159	275
				Pneumonia due to COVID-19				3.4	-0.51	0.0232	401
glucocorticoid	Anti-inflammatory and immunosuppressant	Rheumatic, skin, allergies, asthma, lung, croup, brain swelling, eye pain etc.	Dexamethasone	COVID-19 exposure/contact				3.3		1	50445
				Covid-19 Infection				3.3	-2.06	0.205	10340
				Deceased				3.3	-2.05	0.0118	593
				Hospitalized				3.3	-4.28	0.1285	6483
				ICU				3.3	-3.96	0.0634	3197
				Pneumonia due to COVID-19				3.3	-7.33	0.1279	6451
anticoagulant	Blood thinner	Heart diseases and pulmonary embolisms etc. caused by blood clots	Heparin	COVID-19 exposure/contact				6.7		1	894
				Covid-19 Infection				6.7	-1.26	0.1517	136
				Deceased				6.7	-1.28	0.0088	8
				Hospitalized				6.7	-2.04	0.074	67
				ICU				6.7	-2.05	0.039	35
				Pneumonia due to COVID-19				6.7	-1.55	0.0392	36
antiparasitic	Unknown	Infestations, parasites	Ivermectin	COVID-19 exposure/contact				1.9		1	9824
				Covid-19 Infection				1.9	-4.91	0.3963	3893
				Deceased				1.9	-2.59	0.0138	136
				Hospitalized				1.9	-3.44	0.1082	1063
				ICU				1.9	-3.38	0.056	550
				Pneumonia due to COVID-19				1.9	-6.39	0.1135	1115
